# Supplementary material for: Toxoplasma gondii’s Basal Complex: The Other Apicomplexan Business End Is Multifunctional
Source: Front Cell Infect Microbiol. 2022 Apr 29;12:882166. doi: 10.3389/fcimb.2022.882166 (PMC9103881; doi:10.3389/fcimb.2022.882166)
Supplement: Supplementary file 7 [file Table_2.xlsx]

## Sheet: Blatt1
	KO	PA			KO	PA
GRA2-RH				GRA2-PRU
5'	397	no product		5'	1817	no product
3'	443	no product		3'	1660	no product
ORF	no product	657		ORF	no product	657
Locus	3223	1449		Locus	1996	1449
MSC1a-RH				MSC1a-PRU
5'	275	no product		5'	1695	no product
3'	406	no product		3'	1660	no product
ORF	no product	1835		ORF	no product	1835
Locus	3064	2552		Locus	1874	2552
BTP1-RH				BTP1-PRU
5'	230	no product		5'	1649	no product
3'	340	no product		3'	1642	no product
ORF	no product	1986		ORF	no product	1986
Locus	2953	2540		Locus	1809	2540
FIKK-RH				FIKK-PRU
5'	2900	no product		5'	1756	no product
3'	2860	no product		3'	1718	no product
ORF	no product	1960		ORF	no product	1950
Locus	3134	12459		Locus	1992	12459
BCC6-RH				BCC6-PRU
5'	322	no product		5'	1742	no product
3'	519	no product		3'	1833	no product
ORF	no product	3716		ORF	no product	2806
Locus	3224	8696		Locus	2094	8708
BCC7-RH				Tet7sag4-Ty-Cam
5'	240	no product		int. 1.	1725	no product
3'	505	no product		int. 2.	3725	no product
ORF	no product	1342		Locus	13421	5643
Locus	2018	19787
MyoI-mAID-Myc
wt.	12773	2685
int.	2779	no product
