# Supplementary material for: Toxoplasma gondii’s Basal Complex: The Other Apicomplexan Business End Is Multifunctional
Source: Front Cell Infect Microbiol. 2022 Apr 29;12:882166. doi: 10.3389/fcimb.2022.882166 (PMC9103881; doi:10.3389/fcimb.2022.882166)
Supplement: Supplementary file 8 [file Table_3.xlsx]

## Sheet: RH-dKu80
Item Name	PV	Number GFP foci	PV longest axis	PV Volume	PV Shape Factor	Mean GFP foci Volume	Mean GFP foci Shape Factor	Mean distance from centroid to centroids of PV for the PV	Mean % distance to centroid corrected for PV longest axis for the PV
Exp512 Slide 1 Ku80 F 4c1 (cropped)	PV 1	32	21.15	1016.28	0.48	0.332088	0.582531	4.28438	20.2571
Exp512 Slide 1 Ku80 F 6c1 (cropped)	PV 2	31	17.31	682.95	0.407	0.208802	0.584839	3.06639	17.7145
Exp512 Slide 1 Ku80 F 8c1 (cropped)	PV 3	33	17.78	722.34	0.524	0.155607	0.632182	3.92955	22.1009
Exp512 Slide 1 Ku80 F 8c2 (cropped)	PV 4	25	16.99	778.3	0.528	0.343204	0.61412	2.88224	16.9643
Exp512 Slide 1 Ku80 F 10c1 (cropped)	PV 5	33	19.07	863.59	0.424	0.150067	0.650697	3.81018	19.98
Exp512 Slide 1 Ku80 F 12c1 (cropped)	PV 6	37	16.49	702.53	0.514	0.214074	0.636486	3.99895	24.2507
Exp512 Slide 1 Ku80 F 12c2 (cropped)	PV 7	36	18.9	836.21	0.445	0.229523	0.594694	4.16186	22.0204
Exp512 Slide 1 Ku80 F 14c1 (cropped)	PV 8	30	17.64	751.29	0.469	0.251099	0.627067	4.38173	24.8398
Exp512 Slide 1 Ku80 F 16c1 (cropped)	PV 9	34	16.83	594.33	0.514	0.198728	0.609765	3.69	21.9251
Exp512 Slide 1 Ku80 F 18c1 (cropped)	PV 10	24	15.34	699.33	0.427	0.107863	0.63675	2.71925	17.7265
Exp512 Slide 1 Ku80 F 20c1a (cropped)	PV 11	30	16.31	615.15	0.503	0.148835	0.6091	4.94393	30.3123
Exp512 Slide 1 Ku80 F 20c1b (cropped)	PV 12	71	18.68	907.58	0.446	0.228727	0.610577	5.43283	29.0837
Exp512 Slide 1 Ku80 F 22c1 (cropped)	PV 13	15	16.51	760.28	0.466	0.167567	0.6036	4.65333	28.1849
Exp512 Slide 1 Ku80 F 23c1 (cropped)	PV 14	24	21.52	713.88	0.392	0.127031	0.630083	4.70883	21.8812
Exp512 Slide 1 Ku80 F 25c1 (cropped)	PV 15	24	17.18	821.03	0.516	0.188623	0.604917	3.69538	21.5097
Exp512 Slide 1 Ku80 F 27c1 (cropped)	PV 16	63	18.29	904.12	0.469	0.124371	0.617968	3.82862	20.9329
Exp512 Slide 1 Ku80 F 29c1 (cropped)	PV 17	27	18.88	718.42	0.437	0.140502	0.700926	4.00556	21.2159
Exp512 Slide 1 Ku80 F 29c2 (cropped)	PV 18	40	17.16	861.37	0.496	0.237559	0.598375	4.433	25.8333
Exp512 Slide 1 Ku80 F 31c1 (cropped)	PV 19	14	19.48	899.81	0.407	0.478757	0.570929	3.97214	20.3909
Exp512 Slide 1 Ku80 F 33c1 (cropped)	PV 20	29	16.47	681.08	0.41	0.17093	0.617724	3.99414	24.251
Exp512 Slide 1 Ku80 F 33c2 (cropped)	PV 21	36	18.31	900.12	0.418	0.15279	0.662222	6.06167	33.1058
Exp512 Slide 1 Ku80 F 35c1 (cropped)	PV 22	19	18.62	978.02	0.519	0.342991	0.583684	5.17932	27.8159
Exp512 Slide 1 Ku80 F 37c1a (cropped)	PV 23	45	18.47	933.9	0.48	0.469861	0.609756	4.59442	24.8751
Exp512 Slide 1 Ku80 F 37c1b (cropped)	PV 24	39	19.35	784.78	0.415	0.261966	0.607	3.8649	19.9736
Exp512 Slide 1 Ku80 F 37c1c (cropped)	PV 25	39	16.66	687.19	0.509	0.305204	0.618026	4.19251	25.1651
Exp512 Slide 1 Ku80 F 39c1 (cropped)	PV 26	44	17.92	826.65	0.399	0.0886578	0.642614	5.10205	28.4712
Exp512 Slide 1 Ku80 F 39c2 (cropped)	PV 27	31	16.32	735.53	0.446	0.274442	0.592581	4.2671	26.1464
Exp512 Slide 1 Ku80 F 41c1 (cropped)	PV 28	50	17.1	825.16	0.563	0.177229	0.62188	4.7636	27.8573
Exp512 Slide 1 Ku80 F 41c2 (cropped)	PV 29	26	15.35	734.52	0.596	0.0508185	0.675615	4.38692	28.5793
Exp512 Slide 1 Ku80 F 43c1 (cropped)	PV 30	66	15.51	723.08	0.508	0.192395	0.635864	4.59182	29.6055
Exp512 Slide 1 Ku80 F 45c1 (cropped)	PV 31	34	15.78	710.78	0.424	0.147512	0.643471	4.97735	31.5422
Exp512 Slide 1 Ku80 F 47c1 (cropped)	PV 32	41	17.05	508.92	0.33	0.206812	0.614122	3.80122	22.2945
Exp512 Slide 1 Ku80 F 49c1 (cropped)	PV 33	49	19.35	1051.96	0.421	0.230437	0.602918	4.63273	23.9418
Mean		35.4848	17.69	785.772	0.463697	0.215305	0.619487	4.27297	24.2651
SD		13.2007	1.52721	121.833	0.0565052	0.0969879	0.0275068	0.700224	4.19744
Count		33

## Sheet: GRA2
Item Name	PV	Number GFP foci	PV longest axis	PV Volume	PV Shape Factor	Mean GFP foci Volume	Mean GFP foci Shape Factor	Mean distance from centroid to centroids of PV for the PV	Mean % distance to centroid corrected for PV longest axis for the PV
Exp512 Slide 6 gra2 2c1 (cropped)	PV 1	18	19.34	798.08	0.395	0.122704	0.604333	6.885	35.5998
Exp512 Slide 6 gra2 4c1 (cropped)	PV 2	24	21.99	615.46	0.3	0.0915658	0.65425	5.0175	22.8172
Exp512 Slide 6 gra2 6c1 (cropped)	PV 3	16	20.38	664.17	0.346	0.0397456	0.695812	6.16438	30.2472
Exp512 Slide 6 gra2 8c1 (cropped)	PV 4	19	17.08	586.61	0.378	0.0656813	0.668684	4.32684	25.3328
Exp512 Slide 6 gra2 10c1 (cropped)	PV 5	21	17.71	850.68	0.424	0.0542152	0.675619	6.77429	38.2512
Exp512 Slide 6 gra2 10c2 (cropped)	PV 6	7	19.76	820.9	0.393	0.0354271	0.68	7.22857	36.5818
Exp512 Slide 6 gra2 12c1 (cropped)	PV 7	5	16.37	616.43	0.446	0.054108	0.724	5.312	32.4496
Exp512 Slide 6 gra2 14c1 (cropped)	PV 8	40	25.9	952.78	0.333	0.06487	0.63985	5.76975	22.277
Exp512 Slide 6 gra2 16c1 (cropped)	PV 9	20	24.63	1037.3	0.406	0.0579725	0.68085	7.3595	29.8802
Exp512 Slide 6 gra2 16c3 (cropped)	PV 10	10	22.21	935.2	0.387	0.053535	0.6985	7.359	33.1337
Exp512 Slide 6 gra2 18c1 (cropped)	PV 11	14	21.02	872.69	0.345	0.0298918	0.672	7.52143	35.7822
Exp512 Slide 6 gra2 20c1 (cropped)	PV 12	2	21.91	768.09	0.393	0.0484175	0.678	7.425	33.8886
Exp512 Slide 6 gra2 22c1 (cropped)	PV 13	2	17.41	613.28	0.472	0.04175	0.648	6.28	36.0712
Exp512 Slide 6 gra2 22c2 (cropped)	PV 14	5	16.36	627.52	0.435	0.132362	0.6582	5.468	33.423
Exp512 Slide 6 gra2 24c1 (cropped)	PV 15	25	21.56	859.04	0.408	0.0714558	0.63036	6.2208	28.3279
Exp512 Slide 6 gra2 26c1 (cropped)	PV 16	27	18.25	711.75	0.467	0.0837841	0.680667	5.38333	29.4977
Exp512 Slide 6 gra2 26c2 (cropped)	PV 17	34	19.99	754.54	0.423	0.0939731	0.637971	5.35265	26.7766
Exp512 Slide 6 gra2 28c1 (cropped)	PV 18	24	17.97	708.18	0.449	0.057614	0.682917	5.27875	29.3753
Exp512 Slide 6 gra2 30c1 (cropped)	PV 19	4	16.11	630.67	0.41	0.00794375	0.71225	6.2775	38.9665
Exp512 Slide 6 gra2 32c1 (cropped)	PV 20	13	18	622.72	0.408	0.0906631	0.619154	3.96346	22.0192
Exp512 Slide 6 gra2 32c2 (cropped)	PV 21	24	19.67	838.52	0.346	0.0622427	0.681417	7.3475	37.3538
Exp512 Slide 6 gra2 34c1 (cropped)	PV 22	30	17.25	686.16	0.433	0.111707	0.6298	3.92547	22.7563
Exp512 Slide 6 gra2 36c1 (cropped)	PV 23	36	19.52	759.22	0.428	0.0504472	0.686889	6.31472	32.35
Exp512 Slide 6 gra2 36c2 (cropped)	PV 24	33	18.05	641.64	0.387	0.0805548	0.694515	5.75303	31.8727
Exp512 Slide 6 gra2 38c1 (cropped)	PV 25	22	19.62	870.26	0.397	0.100645	0.664727	6.51818	33.2221
Exp512 Slide 6 gra2 38c2 (cropped)	PV 26	9	17.4	748.51	0.478	0.168814	0.638667	5.57922	32.0645
Mean		18.6154	19.4408	753.477	0.403346	0.0720035	0.666824	6.03099	31.1661
Median		19.5	19.43	751.525	0.407	0.0635564	0.67381	6.19259	32.2073
SD		11.042	2.50239	122.958	0.0441588	0.0353089	0.0292808	1.0565	5.06596
Count		26

## Sheet: FIKK
Item Name	PV	Number GFP foci	PV longest axis	PV Volume	PV Shape Factor	Mean GFP foci Volume	Mean GFP foci Shape Factor	Mean distance from centroid to centroids of PV for the PV	Mean % distance to centroid corrected for PV longest axis for the PV
Exp512 Slide 4 FIKK F 2c1 (cropped)	PV 1	82	18.15	644.53	0.435	0.13147	0.618963	4.35989	24.0214
Exp512 Slide 4 FIKK F 4c1 (cropped)	PV 2	32	17.13	608.74	0.344	0.22681	0.618781	4.69844	27.4281
Exp512 Slide 4 FIKK F 6c1 (cropped)	PV 3	26	17.43	556.34	0.485	0.221439	0.6035	5.67077	32.5345
Exp512 Slide 4 FIKK F 6c2 (cropped)	PV 4	122	20.75	852.03	0.341	0.14681	0.610246	5.73664	27.6465
Exp512 Slide 4 FIKK F 8c1 (cropped)	PV 5	89	18.48	718.83	0.413	0.200461	0.623483	5.27404	28.5392
Exp512 Slide 4 FIKK F 10c1 (cropped)	PV 6	54	19.81	752.79	0.464	0.332062	0.639537	4.41869	22.3053
Exp512 Slide 4 FIKK F 12c1 (cropped)	PV 7	83	18.63	752.88	0.409	0.166368	0.614651	5.13423	27.5589
Exp512 Slide 4 FIKK F 14c1 (cropped)	PV 8	64	17.33	481.31	0.426	0.255555	0.633359	4.68094	27.0106
Exp512 Slide 4 FIKK F 16c1 (cropped)	PV 9	49	19.17	752.65	0.409	0.245197	0.589918	4.65694	24.2928
Exp512 Slide 4 FIKK F 18c1 (cropped)	PV 10	46	22.8	1020.61	0.481	0.267477	0.602826	4.20965	18.4634
Exp512 Slide 4 FIKK F 20c1 (cropped)	PV 11	66	18.7	719.04	0.447	0.205489	0.613	4.89167	26.1586
Exp512 Slide 4 FIKK F 22c1 (cropped)	PV 12	77	19.08	756.69	0.366	0.167297	0.609935	5.12686	26.8703
Exp512 Slide 4 FIKK F 24c1a	PV 13	24	15.89	448.1	0.386	0.0746467	0.678083	4.565	28.7288
Exp512 Slide 4 FIKK F 24c1b	PV 14	52	19.26	615.98	0.438	0.186058	0.618981	4.89423	25.4114
Exp512 Slide 4 FIKK F 24c2a	PV 15	27	14.45	418.04	0.406	0.356889	0.568481	4.18578	28.9673
Exp512 Slide 4 FIKK F 24c2b	PV 16	34	17.57	486.34	0.415	0.289005	0.597912	3.98109	22.6584
Exp512 Slide 4 FIKK F 24c3 (cropped)	PV 17	51	19.48	779.76	0.455	0.179405	0.588216	5.25647	26.9839
Exp512 Slide 4 FIKK F 26c1 (cropped)	PV 18	40	16.6	561.97	0.464	0.199446	0.58845	3.6235	21.8283
Exp512 Slide 4 FIKK F 28c1 (cropped)	PV 19	63	30.18	1317.2	0.337	0.138357	0.627349	5.04019	16.7004
Exp512 Slide 4 FIKK F 30c1 (cropped)	PV 20	9	16.47	466.86	0.467	0.0804333	0.644222	4.76333	28.9213
Exp512 Slide 4 FIKK F 30c2 (cropped)	PV 21	59	22.19	951.7	0.418	0.285823	0.607712	4.65553	20.9803
Exp512 Slide 4 FIKK F 32c1 (cropped)	PV 22	63	22.44	901.86	0.345	0.103344	0.634556	5.11222	22.7817
Exp512 Slide 4 FIKK F 34c1 (cropped)	PV 23	58	15.09	539.06	0.438	0.232719	0.616828	4.02145	26.6498
Exp512 Slide 4 FIKK F 36c1 (cropped)	PV 24	63	22.8	917.08	0.349	0.25	0.608349	5.21711	22.8821
Exp512 Slide 4 FIKK F 38c1 (cropped)	PV 25	74	20.74	748.68	0.303	0.180205	0.603527	4.85554	23.4115
Exp512 Slide 4 FIKK F 38c2 (cropped)	PV 26	39	20.92	769	0.366	0.168828	0.622897	4.83538	23.1137
Exp512 Slide 4 FIKK F 40c1 (cropped)	PV 27	71	19.82	846.37	0.478	0.339886	0.631141	5.15234	25.9957
Exp512 Slide 4 FIKK F 43c1 (cropped)	PV 28	30	21.26	668.58	0.446	0.135156	0.635	5.35777	25.2012
Exp512 Slide 4 FIKK F 45c1a (cropped)	PV 29	33	15.21	493.83	0.444	0.104975	0.621182	3.93848	25.894
Exp512 Slide 4 FIKK F 45c1b (cropped)	PV 30	34	18.39	595.89	0.424	0.158556	0.644088	4.87794	26.525
Exp512 Slide 4 FIKK F 45c2 (cropped)	PV 31	21	22.23	1065.67	0.453	0.402475	0.587571	3.40143	15.3011
Mean		52.7419	19.3048	716.4	0.414581	0.207505	0.616218	4.72882	24.8957
Median		52	19.08	719.04	0.424	0.199446	0.616828	4.83538	25.894
SD		24.1674	3.0798	204.924	0.0491479	0.0817382	0.0214565	0.561801	3.71877
Count		31

## Sheet: BCP1=BCC6
Item Name	PV	Number GFP foci	PV longest axis	PV Volume	PV Shape Factor	Mean GFP foci Volume	Mean GFP foci Shape Factor	Mean distance from centroid to centroids of PV for the PV	Mean % distance to centroid corrected for PV longest axis for the PV
Exp512 Slide 2 BCP1 F 2c1 (cropped)	PV 1	43	16.23	688.47	0.543	0.131992	0.635302	4.12451	25.4129
Exp512 Slide 2 BCP1 F 4c1a (cropped)	PV 2	39	20.56	689.58	0.38	0.14583	0.623103	3.92967	19.1132
Exp512 Slide 2 BCP1 F 4c1b (cropped)	PV 3	57	21.6	952.67	0.384	0.331741	0.623456	5.1407	23.7995
Exp512 Slide 2 BCP1 F 6c1 (cropped)	PV 4	40	16.44	657.58	0.539	0.250988	0.628825	3.66165	22.2728
Exp512 Slide 2 BCP1 F 6c2 (cropped)	PV 5	38	16.11	667.54	0.438	0.0885751	0.632658	3.53839	21.964
Exp512 Slide 2 BCP1 F 8c1 (cropped)	PV 6	49	16.58	568.09	0.397	0.129943	0.678082	4.16008	25.091
Exp512 Slide 2 BCP1 F 10c1 (cropped)	PV 7	39	16.79	631.49	0.502	0.154204	0.632718	4.45251	26.5188
Exp512 Slide 2 BCP1 F 12c1 (cropped)	PV 8	25	18.56	549.67	0.482	0.387132	0.60496	2.8134	15.1584
Exp512 Slide 2 BCP1 F 12c2 (cropped)	PV 9	46	20.25	573.56	0.458	0.238047	0.615565	3.82978	18.9125
Exp512 Slide 2 BCP1 F 14c1 (cropped)	PV 10	29	17.23	681.68	0.514	0.0927607	0.670621	5.62069	32.6215
Exp512 Slide 2 BCP1 F 16c1 (cropped)	PV 11	36	19.74	720.64	0.356	0.110599	0.630667	4.22833	21.4201
Exp512 Slide 2 BCP1 F 18c1 (cropped)	PV 12	22	18.08	497.59	0.465	0.0780639	0.640091	4.96632	27.4686
Exp512 Slide 2 BCP1 F 18c2 (cropped)	PV 13	40	20.45	676.47	0.425	0.0969046	0.668075	5.65475	27.6516
Exp512 Slide 2 BCP1 F 20c1 (cropped)	PV 14	19	15.99	665.73	0.492	0.136416	0.610526	3.04105	19.0185
Exp512 Slide 2 BCP1 F 22c1 (cropped)	PV 15	53	17.95	728.08	0.476	0.153233	0.617981	4.87019	27.132
Exp512 Slide 2 BCP1 F 24c1 (cropped)	PV 16	63	17.71	861.33	0.551	0.152768	0.62519	5.24735	29.6293
Exp512 Slide 2 BCP1 F 24c2 (cropped)	PV 17	42	17.9	765.1	0.502	0.101271	0.632024	5.635	31.4804
Exp512 Slide 2 BCP1 F 26c1a (cropped)	PV 18	53	17.48	441.19	0.542	0.101475	0.636377	4.3253	24.7443
Exp512 Slide 2 BCP1 F 26c1b (cropped)	PV 19	32	17.24	553.92	0.52	0.106343	0.632469	3.97334	23.0472
Exp512 Slide 2 BCP1 F 26c2 (cropped)	PV 20	116	17.79	520.65	0.444	0.0890762	0.662931	4.42672	24.8832
Exp512 Slide 2 BCP1 F 28c1 (cropped)	PV 21	18	16.74	583.36	0.459	0.125475	0.607667	4.04111	24.1404
Exp512 Slide 2 BCP1 F 30c1 (cropped)	PV 22	35	17.04	847.18	0.478	0.245301	0.609914	4.75514	27.9058
Exp512 Slide 2 BCP1 F 34c1 (cropped)	PV 23	25	22.94	937.79	0.379	0.133724	0.58368	5.16	22.4935
Exp512 Slide 2 BCP1 F 34c2 (cropped)	PV 24	75	30.61	922.84	0.251	0.13213	0.610413	5.36333	17.5215
Exp512 Slide 2 BCP1 F 36c1 (cropped)	PV 25	20	23	845.95	0.4	0.454334	0.59365	3.25585	14.1559
Exp512 Slide 2 BCP1 F 38c1a (cropped)	PV 26	19	19.06	680.11	0.391	0.14412	0.611421	4.53947	23.8168
Exp512 Slide 2 BCP1 F 38c1b (cropped)	PV 27	29	13.8	460.43	0.432	0.13308	0.645241	3.54138	25.6622
Exp512 Slide 2 BCP1 F 38c1c (cropped)	PV 28	36	18.22	704.15	0.513	0.214077	0.611833	3.74086	20.5316
Mean		40.6429	18.6461	681.173	0.454036	0.166414	0.627694	4.35846	23.6988
Median		38.5	17.845	678.29	0.462	0.133402	0.627008	4.27682	23.9786
SD		20.3528	3.16355	140.537	0.0695017	0.0932716	0.0225068	0.797276	4.48954
Count		28

## Sheet: BTP1
Item Name	PV	Number GFP foci	PV longest axis	PV Volume	PV Shape Factor	Mean GFP foci Volume	Mean GFP foci Shape Factor	Mean distance from centroid to centroids of PV for the PV	Mean % distance to centroid corrected for PV longest axis for the PV
Exp512 Slide 5 BTP1 F 2c1 (cropped)	PV 1	43	14.54	390.55	0.408	0.186394	0.605186	3.44616	23.7013
Exp512 Slide 5 BTP1 F 2c2 (cropped)	PV 2	44	20.1	719.25	0.33	0.10908	0.645295	4.5625	22.699
Exp512 Slide 5 BTP1 F 4c1 (cropped)	PV 3	16	17.17	548.24	0.443	0.168687	0.620938	4.8925	28.4945
Exp512 Slide 5 BTP1 F 6c1 (cropped)	PV 4	17	18.83	554.96	0.311	0.212384	0.611824	4.63353	24.6072
Exp512 Slide 5 BTP1 F 8c1 (cropped)	PV 5	27	16.56	449.87	0.399	0.192571	0.611148	4.15963	25.1185
Exp512 Slide 5 BTP1 F 8c2 (cropped)	PV 6	41	17.55	530.55	0.316	0.130954	0.584756	4.25512	24.2457
Exp512 Slide 5 BTP1 F 8c3 (cropped)	PV 7	29	17.79	559.53	0.455	0.0770867	0.683241	5.4069	30.3929
Exp512 Slide 5 BTP1 F 10c1 (cropped)	PV 8	22	16.83	566.53	0.415	0.123951	0.587091	3.02064	17.9479
Exp512 Slide 5 BTP1 F 10c2 (cropped)	PV 9	25	21.87	568.9	0.402	0.219992	0.57684	4.6188	21.1193
Exp512 Slide 5 BTP1 F 12c1 (cropped)	PV 10	36	19.01	651.18	0.363	0.0947179	0.622333	5.17528	27.224
Exp512 Slide 5 BTP1 F 14c1 (cropped)	PV 11	35	17.99	709.06	0.421	0.116298	0.621143	4.48886	24.952
Exp512 Slide 5 BTP1 F 16c1 (cropped)	PV 12	34	17.5	636.18	0.47	0.266103	0.603941	4.52338	25.8479
Exp512 Slide 5 BTP1 F 16c1 (cropped)	PV 13	31	18.02	622.19	0.421	0.148786	0.625806	4.84774	26.902
Exp512 Slide 5 BTP1 F 18c1 (cropped)	PV 14	19	17.28	506.93	0.369	0.2046	0.590789	2.81763	16.3057
Exp512 Slide 5 BTP1 F 20c1 (cropped)	PV 15	16	17.79	528.05	0.367	0.415821	0.576813	4.39938	24.7295
Exp512 Slide 5 BTP1 F 20c2 (cropped)	PV 16	36	17.15	597.16	0.495	0.348289	0.607722	4.55528	26.5614
Exp512 Slide 5 BTP1 F 22c2 (cropped)	PV 17	20	18.62	551.59	0.341	0.177538	0.62275	5.152	27.6692
Exp512 Slide 5 BTP1 F 24c1 (cropped)	PV 18	53	22.36	813.13	0.342	0.246267	0.631717	5.76981	25.8042
Exp512 Slide 5 BTP1 F 26c1 (cropped)	PV 19	30	16.36	649.46	0.46	0.190007	0.607333	4.32767	26.4527
Exp512 Slide 5 BTP1 F 28c1 (cropped)	PV 20	41	20.17	654.1	0.362	0.076334	0.734171	4.56495	22.6324
Exp512 Slide 5 BTP1 F 30c1 (cropped)	PV 21	23	15.9	538	0.457	0.179709	0.627696	3.10935	19.5556
Exp512 Slide 5 BTP1 F 30c2 (cropped)	PV 22	26	19.45	581.92	0.353	0.131682	0.621038	3.42058	17.5865
Exp512 Slide 5 BTP1 F 32c1 (cropped)	PV 23	54	20.79	740.32	0.381	0.116229	0.62363	5.51944	26.5486
Exp512 Slide 5 BTP1 F 34c1 (cropped)	PV 24	49	19.33	731.08	0.458	0.218562	0.638306	4.13204	21.3763
Exp512 Slide 5 BTP1 F 36c1 (cropped)	PV 25	37	20.22	711.93	0.272	0.0946997	0.668432	6.05216	29.9316
Exp512 Slide 5 BTP1 F 36c2 (cropped)	PV 26	28	16.1	584.07	0.374	0.216073	0.623321	2.80479	17.421
Exp512 Slide 5 BTP1 F 38c1 (cropped)	PV 27	15	21.62	726.94	0.325	0.389047	0.620667	6.668	30.8418
Exp512 Slide 5 BTP1 F 40c1 (cropped)	PV 28	16	19.96	633.45	0.328	0.233371	0.616562	4.615	23.1212
Exp512 Slide 5 BTP1 F 40c1 (cropped)	PV 29	31	20.11	847.13	0.387	0.195105	0.627806	4.72516	23.4966
Exp512 Slide 5 BTP1 F 42c1 (cropped)	PV 30	40	18.58	631.83	0.421	0.233843	0.591875	4.42652	23.8241
Mean		31.1333	18.5183	617.803	0.3882	0.190473	0.621006	4.50303	24.237
Median		30.5	18.3	609.675	0.384	0.1882	0.620988	4.55889	24.6683
SD		11.2487	1.8942	101.849	0.0552876	0.0843833	0.0317858	0.915495	3.8165
Count		30

## Sheet: MSC1a
Item Name	PV	Number GFP foci	PV longest axis	PV Volume	PV Shape Factor	Mean GFP foci Volume	Mean GFP foci Shape Factor	Mean distance from centroid to centroids of PV for the PV	Mean % distance to centroid corrected for PV longest axis for the PV
Exp512 Slide 3 MSC1a F 2c1 (cropped)	PV 1	17	19.85	652.76	0.39	0.106414	0.592353	2.64235	13.3116
Exp512 Slide 3 MSC1a F 4c1 (cropped)	PV 2	21	19.92	809.31	0.471	0.205864	0.656095	3.58757	18.0099
Exp512 Slide 3 MSC1a F 6c1 (cropped)	PV 3	26	17.2	799.76	0.467	0.267296	0.620308	4.69115	27.2742
Exp512 Slide 3 MSC1a F 8c1 (cropped)	PV 4	17	15.28	582.4	0.493	0.371538	0.607118	3.23312	21.1591
Exp512 Slide 3 MSC1a F 8c2 (cropped)	PV 5	41	15.6	625.91	0.537	0.232437	0.627659	3.3002	21.1551
Exp512 Slide 3 MSC1a F 8c3 (cropped)	PV 6	18	16.6	812.11	0.501	0.1312	0.606	4.11667	24.7992
Exp512 Slide 3 MSC1a F 10c1 (cropped)	PV 7	25	19.39	992.68	0.531	0.325366	0.58784	4.83464	24.9337
Exp512 Slide 3 MSC1a F 10c2 (cropped)	PV 8	47	16.43	753.2	0.568	0.262321	0.617468	4.06066	24.7149
Exp512 Slide 3 MSC1a F 12c1 (cropped)	PV 9	19	16.28	760.26	0.555	0.379542	0.597368	4.08526	25.0938
Exp512 Slide 3 MSC1a F 14c1 (cropped)	PV 10	45	17.54	758.8	0.482	0.179976	0.622333	4.4102	25.1437
Exp512 Slide 3 MSC1a F 16c1 (cropped)	PV 11	36	17.03	709.61	0.515	0.17506	0.618583	4.0675	23.8843
Exp512 Slide 3 MSC1a F 18c1a (cropped)	PV 12	61	17.03	726.32	0.449	0.105522	0.689164	5.70885	33.5223
Exp512 Slide 3 MSC1a F 18c1b (cropped)	PV 13	35	17.21	585.09	0.472	0.140063	0.685771	5.13857	29.8581
Exp512 Slide 3 MSC1a F 18c2 (cropped)	PV 14	67	18.92	796.49	0.504	0.21171	0.648164	4.80358	25.3889
Exp512 Slide 3 MSC1a F 20c1 (cropped)	PV 15	37	17.25	722.74	0.449	0.282962	0.611297	3.79695	22.0113
Exp512 Slide 3 MSC1a F 22c1 (cropped)	PV 16	43	18.98	662.36	0.391	0.266555	0.600163	4.48814	23.6467
Exp512 Slide 3 MSC1a F 24c1 (cropped)	PV 17	27	18.92	828.43	0.417	0.285035	0.636556	4.852	25.6448
Exp512 Slide 3 MSC1a F 26c1 (cropped)	PV 18	22	15.21	520.38	0.46	0.107073	0.662182	4.53182	29.795
Exp512 Slide 3 MSC1a F 26c2 (cropped)	PV 19	15	16.28	629.03	0.479	0.684047	0.6114	2.8418	17.4558
Exp512 Slide 3 MSC1a F 28c1 (cropped)	PV 20	31	16.48	653.95	0.539	0.338483	0.617548	4.07226	24.7103
Exp512 Slide 3 MSC1a F 28c2 (cropped)	PV 21	82	15.13	537.83	0.518	0.164183	0.662329	3.83543	25.3498
Exp512 Slide 3 MSC1a F 30c1 (cropped)	PV 22	33	17.4	596.9	0.44	0.185754	0.61997	3.54094	20.3502
Exp512 Slide 3 MSC1a F 32c1 (cropped)	PV 23	11	19.06	813.38	0.476	0.643736	0.558182	3.79182	19.8941
Exp512 Slide 3 MSC1a F 34c1 (cropped)	PV 24	57	15.47	589.85	0.505	0.190576	0.646404	3.97956	25.7244
Exp512 Slide 3 MSC1a F 36c1 (cropped)	PV 25	17	17.27	461.05	0.463	0.334339	0.611235	3.033	17.5622
Exp512 Slide 3 MSC1a F 38c1 (cropped)	PV 26	48	15.04	516.29	0.456	0.200767	0.625979	3.93383	26.1558
Exp512 Slide 3 MSC1a F 38c2 (cropped)	PV 27	34	15.54	621.71	0.463	0.18146	0.622176	3.86574	24.876
Mean		34.5185	17.1226	685.874	0.481148	0.257751	0.624505	4.04606	23.7565
Median		33	17.03	662.36	0.476	0.21171	0.61997	4.06066	24.7992
SD		17.5726	1.51772	121.885	0.0449553	0.141628	0.0293738	0.710952	4.26253
Count		27
