# Supplementary material for: Toxoplasma gondii’s Basal Complex: The Other Apicomplexan Business End Is Multifunctional
Source: Front Cell Infect Microbiol. 2022 Apr 29;12:882166. doi: 10.3389/fcimb.2022.882166 (PMC9103881; doi:10.3389/fcimb.2022.882166)
Supplement: Supplementary file 9 [file Table_4.xlsx]

## Sheet: Plaque_assay_data 3.22.22
# of raw cell counts from plaques assay
Cell type	number of plaques	number of plaques 2	number of plaques 3
RH	23	76	117
Gra2	59	64	152
BC-FIKK	150	68	54
BTP1	37	69	98
MSC1A	122	44	31
TGG1-311230	50	50	25
MyoI	139	73	38
BCP1	65	89	23
percentage of normalized cells counted from plaque assay (Raw cells/number of cells added to plaque assay)
Cell type	plaque percent #1	plaque percent #2	plaque percent #3
RH	0.128492	0.424581	0.502146
Gra2	0.322404	0.378698	0.727273
BC-FIKK	0.914634	0.384181	0.305085
BTP1	0.23125	0.405882	0.662162
MSC1A	0.697143	0.216749	0.2
TGG1-311230	0.367647	0.253807	0.168919
MyoI	0.73545	0.477124	0.238994
BCP1	0.485075	0.429952	0.198276
# of parasites added to the plaque assay
Cell type	number of parasites added	number of plaques added 2	number of plaques added 3
RH	179	179	233
Gra2	183	169	209
BC-FIKK	164	177	177
BTP1	160	170	148
MSC1A	175	203	155
TGG1-311230	136	197	148
MyoI	189	153	159
BCP1	134	207	116
